# Supplementary material for: Greater Risk of Periprosthetic Joint Infection Associated with Prolonged Operative Time in Primary Total Knee Arthroplasty: Meta-Analysis of 427,361 Patients
Source: J Clin Med. 2024 May 22;13(11):3046. doi: 10.3390/jcm13113046 (PMC11172656; doi:10.3390/jcm13113046)
Supplement: Supplementary file 1 [file jcm-13-03046-s001.zip]

Archive with 1 entries (1 files):
- jcm-3002375-supplementary.pdf
